# Supplementary material for: Systems Genetics Reveals the Functional Context of PCOS Loci and Identifies Genetic and Molecular Mechanisms of Disease Heterogeneity
Source: PLoS Genet. 2015 Aug 25;11(8):e1005455. doi: 10.1371/journal.pgen.1005455 (PMC4549292; doi:10.1371/journal.pgen.1005455)
Supplement: S4 Table — (XLSX) [file pgen.1005455.s004.xlsx]

## Sheet: Sheet1
Locus	CHR	Transcript	SNP	BP of SNP	SNP MAF	Minor Allele	P Value	Conditioned P Value	SNPs used in conditional analysis
RAB5B	12	RPS26 (ILMN_2209027)	rs2069408	56364321	0.435484	G	0.00135556	0.7158	rs10876864
	12	RPS26 (ILMN_2209027)	rs773107	56369506	0.451613	G	0.000254041	0.3969
	12	RPS26 (ILMN_2209027)	rs705699	56384804	0.5	G	0.000699764	0.912
	12	RPS26 (ILMN_2209027)	rs10876864	56401085	0.483871	G	6.51985e-05	NA
	12	RPS26 (ILMN_2209027)	rs772921	56403577	0.403226	A	0.00032664	0.4652
	12	RPS26 (ILMN_2209027)	rs1701704	56412487	0.403226	C	0.00032664	0.4652
	12	RPS26 (ILMN_2209027)	rs705704	56435412	0.403226	A	0.00032664	0.4652
	12	RPS26 (ILMN_2209027)	rs2640564	56455294	0.403226	A	0.00032664	0.4652
	12	RPS26 (ILMN_2209027)	rs11171739	56470625	0.483871	G	6.51985e-05	NA
	12	RPS26 (ILMN_2209027)	rs10876870	56478002	0.483871	A	6.51985e-05	NA
	12	RPS26 (ILMN_2209027)	rs2292239	56482180	0.419355	A	8.77396e-05	0.2397
INSR	19	INSR (ILMN_1670918)	rs966591	7083629	0.33871	G	0.00117906	NA	rs10401628, rs2352958, rs7248939, rs10418342
	19	INSR (ILMN_1670918)	rs8110740	7083761	0.33871	G	0.00117906	NA
	19	INSR (ILMN_1670918)	rs6510944	7084307	0.33871	G	0.00117906	NA
	19	INSR (ILMN_1670918)	rs2352958	7084747	0.35	A	0.00105801	NA
	19	INSR (ILMN_1670918)	rs2115475	7088333	0.33871	G	0.00117906	NA
	19	INSR (ILMN_1670918)	rs1051690	7116963	0.0967742	A	0.00291652	0.609
	19	INSR (ILMN_1670918)	rs10401628	7126218	0.0967742	A	0.000602628	NA
	19	INSR (ILMN_1670918)	rs10407499	7126324	0.0967742	A	0.000602628	NA
	19	INSR (ILMN_1670918)	rs7251963	7170241	0.416667	A	0.0469763	0.55
