# Supplementary material for: Systems Genetics Reveals the Functional Context of PCOS Loci and Identifies Genetic and Molecular Mechanisms of Disease Heterogeneity
Source: PLoS Genet. 2015 Aug 25;11(8):e1005455. doi: 10.1371/journal.pgen.1005455 (PMC4549292; doi:10.1371/journal.pgen.1005455)
Supplement: S5 Table — (XLSX) [file pgen.1005455.s005.xlsx]

## Sheet: meQTL P Values
Locus	CHR	Methylation Probe	SNP	BP of SNP	SNP MAF	Minor Allele	BETA	STAT	P Value	Conditioned P Value	SNP used in conditional analysis
THADA	2	cg24304789	rs60708318	43433987	0.1935	G	-0.01376	-4.745	0.0001875
	2	cg20949959	rs1549723	43460514	0.1129	A	0.01199	4.889	0.0001383	NA	rs6755601
	2	cg20949959	rs11685054	43474295	0.1129	A	0.01199	4.889	0.0001383	NA
	2	cg20949959	rs6755601	43483044	0.1167	A	0.01248	5.32	6.902e-05	NA
	2	cg20949959	rs10211126	43551416	0.1167	A	0.01188	4.683	0.0002495	NA
	2	cg20949959	rs11899984	43578246	0.1129	A	0.01199	4.889	0.0001383	NA
	2	cg04684014	rs6739828	43616008	0.4516	C	-0.02202	-4.688	0.0002113
	2	cg19261518	rs7563876	43667335	0.2097	G	-0.02203	-4.668	0.0002209	NA	rs7563876
	2	cg19261518	rs6744642	43671904	0.2097	A	-0.02203	-4.668	0.0002209	NA
	2	cg07119260	rs12473033	43862888	0.3065	A	0.006494	4.698	0.0002069	NA	rs12473033
	2	cg07119260	rs9309103	43863866	0.3065	G	0.006494	4.698	0.0002069	NA
LHCGR	2	cg18588281	rs58662479	48840047	0.1452	A	0.05137	4.729	0.0001937	0.04485	rs4131886
	2	cg18588281	rs6545053	48845706	0.1613	A	0.05137	4.729	0.0001937	0.04485
	2	cg18588281	rs12988176	48873582	0.15	A	0.05582	5.198	8.802e-05	0.05393
	2	cg18588281	rs1404057	48924091	0.1452	G	0.05257	4.707	0.0002033	0.1708
	2	cg18588281	rs17037563	48926788	0.129	C	0.05896	5.777	2.234e-05	0.1265
	2	cg18588281	rs17398294	48939546	0.1452	G	0.05703	5.821	2.045e-05	0.4555
	2	cg18588281	rs17326656	48962291	0.1935	A	0.04661	5.456	4.268e-05	0.511
	2	cg18588281	rs4131886	48965022	0.1935	C	0.05029	6.816	3.002e-07	NA
	2	cg18588281	rs13019537	48976577	0.1613	G	0.05115	6.936	2.406e-06	0.6189
	2	cg18588281	rs55817859	48978109	0.1452	A	0.05703	5.821	2.045e-05	0.4555
	2	cg18588281	rs34030381	49001083	0.1452	G	0.05408	8.116	2.998e-07	0.2427
	2	cg06131143	rs10495960	48960032	0.2419	A	0.02093	5.361	5.187e-05	NA	rs10495960
	2	cg06131143	rs11679263	48973162	0.25	G	0.02093	5.361	5.187e-05	NA
	2	cg06131143	rs4594496	48996116	0.2419	A	0.02093	5.361	5.187e-05	NA
	2	cg01450842	rs4245819	48985650	0.4839	G	0.02148	5.06	9.677e-05	NA	rs2301267
	2	cg01450842	rs2301267	48984391	0.4839	A	0.02148	5.06	9.677e-05	NA
	2	cg06995408	rs17398294	48939546	0.1452	G	0.08896	5.335	5.471e-05	NA	rs17398294
	2	cg06995408	rs55817859	48978109	0.1452	A	0.08896	5.335	5.471e-05	NA
	2	cg06995408	rs13019537	48976577	0.1613	G	0.07549	5.287	6.033e-05	0.4257
	2	cg06995408	rs34030381	49001083	0.1452	G	0.07335	4.699	0.0002066	0.3942
	2	cg13461554	rs57100371	49016014	0.1	A	-0.09102	-5.232	8.217e-05	NA	rs57100371
	2	cg13461554	rs6545073	49069969	0.3548	A	-0.05653	-5.131	8.346e-05	0.06267
	2	cg13461554	rs4374422	49037240	0.09677	C	-0.0966	-4.83	0.0001565	0.3388
FSHR	2	cg25448687	rs7563889	49129890	0.08065	A	-0.3188	-23.21	2.6e-14	NA	rs7563889
	2	cg25448687	rs10208981	49140029	0.08065	C	-0.3188	-23.21	2.6e-14	NA
	2	cg25448687	rs1476950	49144168	0.1774	G	-0.1668	-5.516	3.775e-05	0.1892
	2	cg25448687	rs6545082	49153675	0.1935	G	-0.1522	-4.665	0.0002223	0.1646
	2	cg25448687	rs201873781	49155086	0.1935	A	-0.1522	-4.665	0.0002223	0.1646
	2	cg25448687	rs1024776	49170035	0.129	A	-0.2464	-6.67	3.94e-06	0.2925
	2	cg25448687	rs1277459	49267193	0.1667	A	-0.2457	-6.41	8.63e-06	0.3194
c9orf3	9	cg13402635	rs66495734	97495385	0.08065	A	0.05492	4.742	0.0001885	NA	rs1888944
	9	cg13402635	rs438743	97532364	0.08065	G	0.05492	4.742	0.0001885	NA
	9	cg13402635	rs894425	97585017	0.08065	A	0.05492	4.742	0.0001885	NA
	9	cg13402635	rs7047478	97607298	0.08065	G	0.05492	4.742	0.0001885	NA
	9	cg13402635	rs7870679	97620741	0.08065	A	0.05492	4.742	0.0001885	NA
	9	cg13402635	rs1542107	97642419	0.06452	A	0.05492	4.742	0.0001885	NA
	9	cg13402635	rs3886568	97645590	0.06452	G	0.05492	4.742	0.0001885	NA
	9	cg13402635	rs7019602	97651128	0.06452	A	0.05492	4.742	0.0001885	NA
	9	cg13402635	rs41316526	97682945	0.06452	A	0.05492	4.742	0.0001885	NA
	9	cg13402635	rs2026399	97700731	0.06452	G	0.05492	4.742	0.0001885	NA
	9	cg13402635	rs2095069	97702500	0.06452	G	0.05492	4.742	0.0001885	NA
	9	cg13402635	rs72750359	97747139	0.06452	G	0.05492	4.742	0.0001885	NA
	9	cg13402635	rs72750367	97753525	0.06452	A	0.05492	4.742	0.0001885	NA
	9	cg13402635	rs7042272	97754447	0.08065	A	0.05492	4.742	0.0001885	NA
	9	cg13402635	rs4743975	97772000	0.06452	A	0.05492	4.742	0.0001885	NA
	9	cg13402635	rs6479589	97775979	0.06452	A	0.05492	4.742	0.0001885	NA
	9	cg13402635	rs1571897	97781919	0.06452	A	0.05492	4.742	0.0001885	NA
	9	cg13402635	rs7023719	97785248	0.08065	G	0.05492	4.742	0.0001885	NA
	9	cg13402635	rs7022739	97788207	0.06452	A	0.05492	4.742	0.0001885	NA
	9	cg13402635	rs2061799	97795004	0.06452	A	0.05492	4.742	0.0001885	NA
	9	cg13402635	rs7853808	97803728	0.06452	C	0.05492	4.742	0.0001885	NA
	9	cg13402635	rs10761371	97806965	0.06452	G	0.05492	4.742	0.0001885	NA
	9	cg13402635	rs1871220	97819743	0.06452	A	0.05492	4.742	0.0001885	NA
	9	cg13402635	rs1888944	97822941	0.06452	A	0.05492	4.742	0.0001885	NA
DENND1A	9	cg16191174	rs78268654	126351052	0.04839	A	0.03393	5.708	3.238e-05	NA	rs78268654
	9	cg16191174	rs2489160	126564220	0.06452	C	0.0752	5.986	1.903e-05	0.1185
	9	cg16191174	rs625660	126630603	0.06452	G	0.0752	5.986	1.903e-05	0.1185
YAP1	11	cg19471911	rs10895277	102084940	0.3065	G	0.2342	4.191	0.0006138	0.3802	rs11225169
	11	cg19471911	rs11225169	102091632	0.3871	G	0.3153	15.28	2.31e-11	NA
	11	cg19471911	rs4475891	102096282	0.3065	A	0.2342	4.191	0.0006138	0.3802
	11	cg19471911	rs2282652	102097315	0.3065	G	0.2342	4.191	0.0006138	0.3802
	11	cg19471911	rs8504	102103600	0.3276	A	0.2624	4.969	0.0001394	0.08671
	11	cg19471911	rs10895280	102108422	0.3065	A	0.2342	4.191	0.0006138	0.3802
	11	cg19471911	rs201136116	102112232	0.3065	G	0.2342	4.191	0.0006138	0.3802
	11	cg19471911	rs2408305	102112233	0.3065	G	0.2342	4.191	0.0006138	0.3802
	11	cg19471911	rs10895283	102123748	0.2742	A	0.2342	4.191	0.0006138	0.3802
	11	cg19471911	rs2852884	102130465	0.3667	A	0.3099	8.89	8.44e-08	0.8863
RAB5B	12	cg00164716	rs12827688	56309504	0.09677	A	0.07828	4.061	0.001024
	12	cg01791737	rs10876862	56318043	0.2097	G	0.00766	4.614	0.0002874	NA	rs10876862
	12	cg01791737	rs10783775	56339545	0.2097	G	0.00766	4.614	0.0002874	NA
	12	cg01791737	rs1052206	56348028	0.2097	G	0.00766	4.614	0.0002874	NA
	12	cg04108502	rs12827688	56309504	0.09677	A	0.05199	4.27	0.0005168
	12	cg17536086	rs10876862	56318043	0.2097	G	0.009153	5.652	2.869e-05	NA	rs10876862
	12	cg17536086	rs10783775	56339545	0.2097	G	0.009153	5.652	2.869e-05	NA
	12	cg17536086	rs1052206	56348028	0.2097	G	0.009153	5.652	2.869e-05	NA
	12	cg21554249	rs12827688	56309504	0.09677	A	0.03189	5.241	6.636e-05
HMGA2	12	cg24268966	rs12825983	66132987	0.06452	C	-0.05361	-4.7	0.0002061
	12	cg02534850	rs2612036	66192667	0.1379	G	0.05601	4.516	0.0003518
INSR	19	cg09022474	rs10401628	7126218	0.09677	A	-0.04024	-5.296	5.933e-05	NA	rs10401628
	19	cg09022474	rs10407499	7126324	0.09677	A	-0.04024	-5.296	5.933e-05	NA
	19	cg24844769	rs12460478	7145962	0.1129	G	0.03547	4.786	0.0001717
	19	cg02301978	rs79476774	7151865	0.08065	A	-0.01358	-4.932	0.0001265
	19	cg19772356	rs8106126	7161604	0.4839	A	-0.01205	-5.335	5.471e-05
	19	cg09321762	rs112501568	7268796	0.3226	C	-0.02278	-5.164	7.79e-05
SUMO1P1	20	cg17098965	rs11905590	52177890	0.08065	A	-0.1184	-6.464	5.834e-06	NA	rs11905590
	20	cg17098965	rs1326862	52198967	0.08065	G	-0.1184	-6.464	5.834e-06	NA
	20	cg17098965	rs3748501	52199495	0.08065	G	-0.1184	-6.464	5.834e-06	NA
	20	cg17098965	rs6126878	52206863	0.08065	A	-0.1184	-6.464	5.834e-06	NA
	20	cg04308938	rs6123324	52516493	0.4677	A	0.05866	5.143	8.139e-05	0.1946
